# Supplementary material for: Developing a Tool to Measure Person-Centered Care in Service Planning
Source: Front Psychiatry. 2021 Aug 2;12:681597. doi: 10.3389/fpsyt.2021.681597 (PMC8365091; doi:10.3389/fpsyt.2021.681597)
Supplement: Supplementary file 2 [file Data_Sheet_2.CSV]

ChartID	Rater	PCCPAM1	PCCPAM2	PCCPAM3	PCCPAM4	PCCPAM5	PCCPAM6	PCCPAM7	PCCPAM8	PCCPAM9	PCCPAM10	ChartID_m	PCCPAM1_m	PCCPAM2_m	PCCPAM3_m	PCCPAM4_m	PCCPAM5_m	PCCPAM6_m	PCCPAM7_m	PCCPAM8_m	PCCPAM9_m	PCCPAM10_m
DBH101LJ	1	2	3	1	3	2	4	3	4	1	3	DBH101TK	2	3	3	3	3	3	3	4	2	3
DBH102LJ	1	3	3	1	2	2	1	3	3	1	2	DBH102TK	3	3	1	2	2	2	3	2	1	2
DBH116LJ	1	2	3	2	2	3	4	3	4	2	3	DBH116TK	2	2	1	2	3	3	3	3	1	3
DBH117LJ	1	2	3	1	3	3	3	3	4	1	3	DBH117TK	1	2	1	3	3	3	3	4	1	3
DBH61LJ	1	2	3	3	3	3	3	4	3	2	4	DBH61TK	1	3	3	3	3	3	3	3	2	3
DBH72LJ	1	2	1	1	2	3	1	3	3	1	3	DBH72TK	1	1	1	1	3	1	3	3	1	3
DBH73LJ	1	2	2	2	3	4	4	3	4	2	3	DBH73TK	2	2	3	3	4	3	3	4	2	3
DBH81LJ	1	2	3	2	3	3	2	3	4	1	3	DBH81TK	2	3	2	3	3	3	3	3	1	3
DBH82LJ	1	2	3	2	2	3	4	3	4	2	3	DBH82TK	1	2	1	3	3	3	3	4	2	2
DBH83LJ	1	3	3	2	3	3	4	2	4	2	4	DBH83TK	3	3	2	3	3	4	1	4	2	4
DBH93LJ	1	2	3	1	2	3	4	4	4	3	3	DBH93TK	2	3	2	3	3	4	3	4	3	3
DBH94LJ	1	2	3	2	2	3	3	4	4	3	3	DBH94TK	2	3	2	3	3	3	3	4	2	3
DBR101LB	1	2	3	2	2	4	3	3	3	2	3	DBR101LJ	2	3	2	3	4	4	3	3	2	4
DBR102LB	1	3	4	3	1	3	3	3	2	4	2	DBR102LJ	3	4	3	2	3	3	3	4	2	4
DBR111LB	1	2	3	3	2	3	2	3	3	3	2	DBR111LJ	2	3	3	2	3	2	4	3	3	2
DBR112LJ	1	2	3	2	3	3	3	4	4	3	3	DBR112LB	2	3	2	2	3	3	4	4	3	3
DBR65LJ	1	2	3	2	3	3	3	3	4	2	2	DBR65LB	2	3	2	3	3	3	3	4	2	2
DBR69LJ	1	4	3	3	3	3	3	3	4	3	2	DBR69LB	3	3	3	3	3	3	3	4	3	2
DBR71LJ	1	3	4	2	2	2	3	4	3	3	3	DBR71LB	3	4	1	2	2	3	3	3	3	3
DBR74LB	1	3	3	2	3	2	2	4	3	3	2	DBR74LJ	2	3	2	3	2	2	4	3	3	2
DBR85LB	1	2	3	2	1	2	2	3	2	2	2	DBR85LJ	2	3	2	1	2	3	3	2	2	2
DBR89LJ	1	2	3	2	1	1	2	3	3	3	2	DBR89LB	2	3	2	1	2	2	4	3	3	2
DBR92LJ	1	3	4	3	3	4	4	3	3	3	4	DBR92LB	4	4	3	2	3	2	3	3	2	3
DBR93LB	1	1	3	2	2	2	2	3	3	2	3	DBR93LJ	3	3	2	2	4	3	2	2	2	4
DCH04LB	1	1	2	2	1	3	3	3	3	3	3	DCH04LJ	2	3	1	1	2	2	3	4	3	3
DCH101LJ	1	2	1	2	3	2	3	2	1	1	3	DCH101TK	2	2	2	3	2	3	2	1	1	3
DCH102LJ	1	2	1	2	2	1	3	1	2	2	1	DCH102TK	2	2	2	2	1	3	2	2	2	1
DCH10LB	1	4	2	2	1	3	3	3	3	3	2	DCH10LJ	3	3	3	2	2	3	3	3	3	2
DCH111LJ	1	2	1	1	1	3	2	3	3	2	2	DCH111TK	2	2	1	1	3	1	3	2	2	2
DCH112LJ	1	4	2	3	2	3	4	2	3	2	3	DCH112TK	4	2	2	2	3	3	2	3	3	3
DCH12LB	1	4	4	2	2	4	3	3	3	3	2	DCH12LJ	4	4	1	1	4	3	2	2	3	2
DCH17LB	1	4	4	2	2	3	2	4	4	3	2	DCH17LJ	4	4	3	2	2	2	4	4	3	2
DCH24LB	1	4	3	2	2	4	3	2	3	3	2	DCH24LJ	4	3	1	1	3	1	2	3	2	2
DCH28LB	1	4	2	2	2	2	2	3	2	3	1	DCH28LJ	4	2	2	2	1	2	2	2	2	1
DCH34LB	1	2	3	2	2	3	4	3	4	3	3	DCH34LJ	2	3	1	2	3	4	3	3	3	4
DCH35LB	1	3	3	2	2	3	3	4	4	3	3	DCH35LJ	4	3	2	2	3	2	4	4	3	2
DCH43LB	1	2	3	2	3	3	1	3	3	2	2	DCH43LJ	4	3	2	3	3	1	3	3	2	2
DCH44LB	1	4	3	2	3	3	3	2	3	3	3	DCH44LJ	4	3	2	3	3	3	2	4	2	3
DCH51LB	1	2	4	2	2	3	3	3	3	3	2	DCH51LJ	4	3	1	1	4	3	2	3	2	4
DCH52LB	1	2	4	2	3	3	4	3	4	2	3	DCH52LJ	2	3	2	3	4	4	3	4	2	4
DCH61LB	1	2	2	3	2	3	3	2	3	3	3	DCH61TK	2	2	2	3	3	3	2	3	3	2
DCH71LB	1	2	4	4	3	3	3	3	3	3	3	DCH71TK	4	4	2	2	1	2	3	2	2	1
DCH72LB	1	4	3	2	2	3	3	3	3	2	2	DCH72TK	4	3	2	3	2	3	3	3	2	1
DCH81LB	1	2	2	1	2	3	2	2	3	3	2	DCH81TK	2	2	2	2	3	3	2	2	3	2
DCH82LB	1	4	3	2	2	3	3	2	3	2	2	DCH82TK	4	2	2	3	2	3	2	2	1	2
DCH91LB	1	4	3	2	2	3	4	3	3	3	4	DCH91LJ	4	3	3	2	3	4	3	4	2	4
DCH92LB	1	4	3	2	1	4	2	3	4	3	3	DCH92LJ	3	3	3	1	4	3	3	2	3	2
DCH93LJ	1	2	3	1	3	2	2	2	2	3	2	DCH93TK	4	4	1	2	3	2	2	2	3	2
DCM09LJ	1	2	3	1	2	2	2	2	3	2	2	DCM09TK	2	2	2	2	2	4	2	3	2	2
DCM10LJ	1	2	4	1	1	2	2	1	3	2	2	DCM10TK	2	4	1	2	2	4	1	3	2	2
DCM12LJ	1	2	4	1	3	3	3	3	2	2	2	DCM12TK	2	4	1	3	1	4	3	3	2	2
DCM14LJ	1	2	4	1	3	2	3	2	4	2	3	DCM14TK	2	4	2	2	1	2	2	3	2	2
DCM21LJ	1	1	4	1	3	3	3	3	2	2	3	DCM21TK	2	4	1	3	2	4	3	3	2	2
DCM23LJ	1	2	4	1	3	3	3	2	4	2	3	DCM23TK	2	4	2	2	3	3	2	3	2	4
DCM34LJ	1	1	4	2	2	2	3	3	4	1	4	DCM34TK	2	4	2	2	2	3	3	3	2	4
DCM40LJ	1	4	4	1	3	3	2	3	3	1	2	DCM40TK	3	4	1	3	1	3	3	3	2	2
DCM42LJ	1	3	4	1	2	2	3	3	2	1	1	DCM42TK	3	4	1	2	1	3	3	3	2	2
DCM43LJ	1	2	4	1	3	3	2	3	3	2	2	DCM43TK	2	4	1	3	3	2	3	3	2	2
DCM57LJ	1	2	4	1	3	2	1	3	3	1	2	DCM57TK	2	4	1	3	1	3	3	3	2	2
DCM58LJ	1	1	4	1	2	3	2	3	3	2	1	DCM58TK	2	4	1	2	2	4	3	3	2	2
DCO101LJ	1	3	3	2	2	3	2	3	3	2	3	DCO101TK	1	3	1	2	4	3	3	3	3	2
DCO102LJ	1	2	3	3	3	3	4	3	4	3	2	DCO102TK	2	3	4	3	3	3	3	4	3	3
DCO103LJ	1	2	3	3	3	3	3	3	4	2	2	DCO103TK	2	2	1	3	2	3	3	4	4	3
DCO104LJ	1	3	3	3	2	3	3	3	4	3	3	DCO104TK	2	3	2	3	3	3	3	2	4	2
DCO105LJ	1	2	3	2	3	1	2	3	2	3	2	DCO105TK	2	3	1	2	1	2	3	1	3	2
DCO112LB	1	4	4	3	4	3	4	4	4	4	4	DCO112TK	4	3	3	4	3	4	4	4	4	4
DCO113LB	1	4	3	3	2	4	4	3	4	4	3	DCO113TK	2	3	3	2	4	4	4	4	4	3
DCO114LB	1	2	3	3	3	3	4	3	3	4	3	DCO114TK	2	3	1	3	3	3	3	4	4	3
DCO117LJ	1	2	2	3	3	3	3	3	3	2	3	DCO117TK	2	3	2	2	3	2	2	3	4	2
DCO19LB	1	3	3	2	3	3	4	3	4	2	4	DCO19LJ	2	3	2	3	3	4	3	4	3	4
DCO20LB	1	4	3	2	1	3	3	3	4	2	2	DCO20LJ	3	3	1	2	3	3	3	4	3	3
DCO30LB	1	3	3	3	3	3	4	3	4	2	4	DCO30LJ	2	3	3	2	2	4	3	4	3	4
DCO31LB	1	4	3	3	2	3	4	3	3	2	3	DCO31LJ	3	3	3	3	3	4	3	3	3	4
DCO32LJ	1	3	3	2	3	2	3	3	3	3	3	DCO32TK	3	3	1	2	3	2	3	3	4	2
DCO36LJ	1	3	3	2	3	3	3	3	3	3	2	DCO36TK	3	3	2	3	3	3	2	3	4	2
DCO37LJ	1	2	3	3	3	3	3	3	3	4	2	DCO37TK	3	3	1	2	3	2	3	3	4	2
DCO48LJ	1	2	3	3	2	3	3	3	2	3	2	DCO48TK	1	3	1	2	3	2	3	2	4	2
DCO49LJ	1	2	3	2	3	2	3	3	2	3	2	DCO49TK	2	3	2	3	2	3	3	3	4	3
DCO51LB	1	3	4	3	3	3	4	3	4	2	3	DCO51LJ	3	4	3	3	3	4	3	4	3	4
DCO59LJ	1	2	3	3	2	3	3	3	3	3	3	DCO59TK	2	3	2	3	3	3	3	3	4	3
DCO60LJ	1	2	3	2	3	3	3	3	3	3	3	DCO60TK	2	3	1	3	3	3	3	3	4	3
DCO77LJ	1	2	3	3	3	3	4	4	4	4	4	DCO77TK	2	3	2	2	3	4	3	3	4	3
DCO78LJ	1	2	2	3	3	3	4	3	3	3	4	DCO78TK	2	3	2	3	3	4	3	3	4	4
DCO80LJ	1	3	3	3	3	4	4	3	3	3	4	DCO80TK	2	3	3	2	4	4	3	3	4	2
DHH03LJ	1	2	3	3	3	3	2	3	3	4	2	DHH03TK	3	3	3	3	3	1	3	2	4	1
DHH04LJ	1	2	3	2	2	3	3	3	4	3	3	DHH04TK	2	2	3	4	3	1	3	4	3	2
DHH101LJ	1	2	3	1	1	2	1	3	1	2	1	DHH101TK	4	3	2	1	2	1	3	1	2	1
DHH109LJ	1	1	1	1	1	3	1	2	3	2	2	DHH109TK	1	1	1	1	3	1	3	3	2	2
DHH116LJ	1	2	3	3	3	2	1	3	4	2	4	DHH116TK	2	3	2	4	2	1	3	4	2	2
DHH120LJ	1	2	3	3	3	3	2	3	4	2	2	DHH120TK	2	4	3	3	3	3	3	2	2	1
DHH14LJ	1	2	3	2	3	3	3	3	4	3	2	DHH14TK	2	3	3	4	3	1	3	4	3	3
DHH15LJ	1	2	3	3	3	3	3	3	4	3	2	DHH15TK	3	3	3	4	3	3	3	4	2	4
DHH21LJ	1	3	4	1	1	2	1	3	1	3	1	DHH21TK	3	4	3	2	3	1	3	2	3	1
DHH22LJ	1	3	4	2	4	3	4	3	4	1	3	DHH22TK	3	4	3	3	3	4	3	3	1	3
DHH31LJ	1	2	3	3	3	3	2	3	3	3	3	DHH31TK	3	3	3	3	3	1	3	3	3	2
DHH38LJ	1	3	3	2	2	3	3	2	4	2	2	DHH38TK	3	3	2	3	3	3	3	4	2	4
DHH42LJ	1	3	3	2	1	3	2	3	2	3	1	DHH42TK	4	3	2	3	3	1	3	2	2	1
DHH43LJ	1	3	4	3	4	3	3	3	3	4	2	DHH43TK	3	3	3	4	3	1	2	3	3	1
DHH51LJ	1	4	3	3	3	3	3	3	4	4	3	DHH51TK	2	4	3	4	3	3	3	3	1	3
DHH53LJ	1	4	3	1	1	3	1	3	2	3	3	DHH53TK	2	4	1	1	3	4	3	1	3	3
DHH68LJ	1	2	3	2	1	3	2	2	1	3	1	DHH68TK	2	3	1	1	3	1	1	2	3	1
DHH69LJ	1	4	3	2	3	1	2	3	3	3	2	DHH69TK	4	3	2	4	2	1	3	3	3	2
DHH72LJ	1	4	3	3	3	2	3	3	4	3	2	DHH72TK	4	4	3	4	3	3	3	4	2	4
DHH75LJ	1	2	2	1	1	2	1	3	2	3	1	DHH75TK	2	3	2	2	3	2	3	2	3	1
DHH81LJ	1	1	1	1	2	2	2	3	4	2	2	DHH81TK	1	1	1	2	1	1	3	4	2	2
DHH84LJ	1	2	2	3	4	1	3	3	2	2	1	DHH84TK	2	2	2	4	1	3	3	2	2	1
DHH98LJ	1	2	3	3	4	3	3	3	2	3	3	DHH98TK	2	3	2	3	3	2	3	2	3	1
DHH99LJ	1	2	3	3	3	2	3	3	3	3	2	DHH99TK	2	3	1	3	1	1	3	2	3	1
DIC05LJ	1	2	3	3	3	3	3	3	4	3	3	DIC05TK	2	3	2	3	3	4	3	4	3	3
DIC06LJ	1	2	2	1	1	3	3	3	3	2	2	DIC06TK	2	2	1	1	3	3	3	3	1	2
DIC18LJ	1	2	3	3	3	4	2	4	4	3	3	DIC18TK	2	3	3	3	4	4	3	4	4	3
DIC20LJ	1	2	3	2	2	4	3	3	4	3	3	DIC20TK	2	3	2	1	4	4	3	3	3	3
DIC25LJ	1	2	3	1	2	2	1	3	3	2	2	DIC25TK	2	3	1	2	3	3	3	3	2	2
DIC26LJ	1	2	3	2	2	3	3	3	4	2	3	DIC26TK	2	3	1	2	3	2	3	3	2	2
DIC33LJ	1	2	3	2	1	2	1	3	3	2	2	DIC33TK	2	3	2	2	3	1	3	3	2	2
DIC34LJ	1	2	3	1	3	3	3	3	4	3	3	DIC34TK	2	3	1	3	3	2	3	4	3	3
DIC41LJ	1	3	3	2	2	4	3	4	2	2	2	DIC41TK	2	3	1	2	3	1	3	3	2	2
DIC42LJ	1	3	3	4	3	4	4	4	3	3	4	DIC42TK	2	3	4	3	4	4	3	4	3	4
DIC51LJ	1	1	3	2	3	4	4	4	4	3	4	DIC51TK	2	3	3	3	4	3	3	4	3	3
DIC52LJ	1	2	3	3	3	4	4	4	4	4	3	DIC52TK	2	3	2	2	4	3	3	4	4	3
DRH04LB	1	4	4	2	3	3	3	3	4	2	3	DRH04LJ	4	4	2	2	3	3	2	1	2	2
DRH07LB	1	4	4	3	2	3	3	3	4	2	3	DRH07LJ	4	4	3	2	3	3	3	4	2	2
DRH101LJ	1	4	4	2	3	3	3	4	3	4	2	DRH101TK	4	4	2	2	2	2	3	3	3	2
DRH102LJ	1	4	4	3	3	2	3	4	4	3	3	DRH102TK	4	4	2	2	2	2	3	1	3	2
DRH111LJ	1	4	4	2	3	3	3	4	3	3	3	DRH111TK	4	4	2	2	1	3	3	3	3	2
DRH112LJ	1	4	4	2	3	3	3	4	4	3	3	DRH112TK	4	4	2	2	1	3	3	3	3	2
DRH12LB	1	3	4	4	2	3	3	4	4	3	3	DRH12LJ	3	4	3	2	2	3	4	4	2	2
DRH15LB	1	3	4	3	2	3	3	4	3	3	2	DRH15LJ	3	4	3	3	3	3	4	4	3	2
DRH22LB	1	3	2	2	2	3	3	4	4	3	2	DRH22LJ	3	2	2	2	3	3	4	4	2	3
DRH24LB	1	3	2	3	3	2	3	4	3	3	2	DRH24LJ	3	2	2	3	2	3	4	3	2	3
DRH25LB	1	3	2	3	3	3	4	4	4	3	2	DRH25LJ	3	2	3	3	3	4	4	4	2	3
DRH26LB	1	3	2	3	2	4	2	4	4	3	2	DRH26LJ	3	2	3	3	3	3	4	4	2	3
DRH36LB	1	4	4	3	2	3	3	3	2	2	3	DRH36LJ	4	4	2	2	3	2	3	2	2	4
DRH38LB	1	4	4	2	2	3	3	3	4	2	2	DRH38LJ	4	4	2	3	2	3	3	4	1	2
DRH59LB	1	3	4	3	3	3	3	4	3	3	2	DRH59LJ	3	2	2	2	3	3	4	4	3	2
DRH60LB	1	3	2	3	3	3	4	4	4	3	3	DRH60LJ	3	2	2	3	3	4	4	4	3	4
DRH61LJ	1	2	4	3	3	3	3	4	3	3	3	DRH61TK	2	4	2	3	3	3	4	3	3	2
DRH62LJ	1	2	4	3	3	3	3	4	3	3	3	DRH62TK	2	4	2	3	3	3	4	3	3	2
DRH71LJ	1	4	4	3	3	3	3	3	2	3	3	DRH71TK	4	4	2	3	3	3	3	1	3	2
DRH72LJ	1	4	4	3	3	2	3	3	4	3	3	DRH72TK	4	4	2	3	3	3	3	1	3	2
DRH81LJ	1	4	4	3	3	3	3	4	3	3	3	DRH81TK	4	4	2	3	3	3	3	1	3	2
DRH82LJ	1	4	4	2	3	3	3	3	4	3	3	DRH82TK	4	4	2	3	3	3	3	4	3	2
DRH91LJ	1	2	4	2	2	3	3	4	3	3	3	DRH91TK	2	4	2	2	3	3	3	3	3	2
DRH92LJ	1	2	4	3	3	4	4	4	4	3	3	DRH92TK	2	4	2	3	4	3	3	3	3	3
DRU109LJ	1	2	2	2	1	3	4	3	4	2	4	DRU109TK	2	3	2	1	3	4	3	4	1	4
DRU115LJ	1	2	3	2	3	3	2	3	2	2	2	DRU115TK	1	3	2	3	3	3	3	2	2	2
DRU118LJ	1	2	3	1	1	1	1	3	4	1	2	DRU118TK	2	3	2	2	1	1	3	1	1	1
DRU119LJ	1	1	3	1	1	3	3	3	3	1	2	DRU119TK	2	3	2	1	4	1	3	4	1	2
DRU68LJ	1	2	3	4	3	3	4	3	4	2	4	DRU68TK	2	2	3	3	3	3	3	2	2	3
DRU69LJ	1	2	3	2	3	3	4	3	4	2	4	DRU69TK	2	2	1	3	3	4	3	4	2	3
DRU76LJ	1	2	3	3	3	4	4	3	3	1	3	DRU76TK	2	3	3	3	3	4	3	3	1	4
DRU77LJ	1	2	3	2	3	3	4	3	4	2	4	DRU77TK	1	2	2	3	3	4	3	4	2	3
DRU84LJ	1	2	3	2	3	3	3	3	3	2	2	DRU84TK	1	2	2	3	2	3	3	3	2	2
DRU85LJ	1	2	2	1	3	3	4	3	4	1	3	DRU85TK	2	2	1	3	3	4	3	4	2	3
DRU98LJ	1	2	2	1	1	3	3	2	3	1	3	DRU98TK	3	2	1	2	3	3	3	3	2	2
DRU99LJ	1	2	3	2	3	3	4	3	4	2	3	DRU99TK	1	2	2	2	3	3	3	4	1	3
DUS09LJ	1	3	2	1	3	3	4	3	3	3	3	DUS09TK	2	2	1	3	3	4	3	3	3	3
DUS10LJ	1	2	3	1	1	3	3	3	3	2	2	DUS10TK	2	2	1	1	2	4	3	3	2	2
DUS12LJ	1	2	3	1	2	2	2	3	3	1	2	DUS12TK	2	2	1	3	3	3	3	3	2	2
DUS14LJ	1	2	2	2	2	1	2	2	3	2	2	DUS14TK	2	2	2	2	1	2	1	2	2	2
DUS21LJ	1	3	3	2	3	3	3	2	4	3	3	DUS21TK	2	3	2	2	2	2	2	3	2	4
DUS23LJ	1	2	3	2	3	2	2	1	3	3	3	DUS23TK	2	3	2	2	1	3	2	3	2	3
DUS34LJ	1	2	3	3	3	3	3	3	3	2	3	DUS34TK	2	2	3	3	3	4	3	3	3	3
DUS40LJ	1	3	2	3	3	3	3	3	4	3	3	DUS40TK	2	2	3	3	3	4	3	4	3	3
DUS42LJ	1	2	3	1	3	2	3	3	3	3	3	DUS42TK	2	2	1	3	2	4	3	3	3	3
DUS43LJ	1	2	3	1	2	3	3	2	3	3	2	DUS43TK	2	1	2	2	3	4	2	3	3	2
DUS57LJ	1	3	2	3	3	3	4	3	4	3	3	DUS57TK	2	2	3	2	3	4	3	4	3	4
DUS58LJ	1	3	3	2	3	3	4	3	4	3	3	DUS58TK	2	2	2	3	3	4	3	3	3	3
