# Supplementary material for: Developing a Tool to Measure Person-Centered Care in Service Planning
Source: Front Psychiatry. 2021 Aug 2;12:681597. doi: 10.3389/fpsyt.2021.681597 (PMC8365091; doi:10.3389/fpsyt.2021.681597)
Supplement: Supplementary file 3 [file Data_Sheet_3.CSV]

Time Point	Item 1	Item 2	Item 3	Item 4	Item 5	Item 6	Item 7	Item 8	Item 9	Item 10
2	3	4	3	2	3	1	3	2	3	1
2	3	4	3	3	3	4	3	3	1	3
1	2	3	1	3	2	4	3	3	3	3
2	3	3	3	3	3	4	3	4	3	4
2	3	3	2	3	3	4	3	4	3	3
0	2	2	3	3	3	4	3	3	3	3
0	3	2	3	3	3	3	3	4	3	3
1	2	2	1	3	2	4	3	3	3	3
2	2	2	3	2	3	4	3	4	3	4
0	2	2	3	3	3	3	3	4	3	3
1	2	3	1	2	1	2	3	2	3	2
1	2	2	2	3	2	3	2	2	3	3
2	2	2	1	3	2	4	3	4	3	3
2	3	3	3	3	3	4	3	4	3	3
2	3	3	3	3	3	4	3	4	3	3
0	2	2	2	2	3	2	3	4	3	2
0	3	3	2	3	2	3	3	4	2	2
1	2	3	1	2	3	1	3	3	2	2
2	3	3	2	3	3	3	3	4	3	3
1	2	3	1	2	2	2	3	3	1	2
1	2	2	2	2	1	2	1	2	2	2
2	2	3	2	2	2	2	2	3	2	4
2	2	3	2	3	2	2	1	3	3	3
0	2	2	2	1	3	4	3	3	2	2
0	2	2	2	1	3	4	3	4	2	4
0	2	3	2	1	2	3	3	3	2	2
1	2	3	1	3	1	2	3	2	2	2
1	2	3	2	3	1	3	2	2	2	2
2	2	2	1	2	3	2	3	4	2	4
0	3	2	1	3	3	4	3	3	3	3
0	2	2	1	1	2	4	3	3	2	2
2	2	2	1	1	2	4	3	3	2	2
2	2	3	1	2	3	4	3	3	2	3
1	2	3	2	3	3	4	3	4	2	4
1	3	3	1	1	3	1	3	4	1	2
2	3	3	2	3	3	2	3	4	1	4
0	2	2	2	3	4	2	3	4	4	3
1	2	2	1	3	1	4	3	3	3	3
1	2	2	2	3	3	4	2	3	3	3
1	2	2	1	3	1	3	2	3	3	3
2	2	2	2	2	3	4	3	3	3	3
2	2	3	2	3	3	4	3	4	3	3
2	2	2	1	3	3	4	2	3	3	3
0	2	1	1	3	3	2	3	4	4	2
0	2	1	2	3	1	4	3	2	4	2
0	2	1	1	3	3	3	3	4	4	3
0	2	2	1	3	3	4	3	3	4	3
1	2	2	1	3	1	2	3	3	3	3
1	2	3	2	2	2	3	3	3	4	2
1	2	3	2	3	1	4	3	3	4	3
2	2	3	2	3	3	4	3	4	3	3
2	2	2	2	3	1	4	3	2	3	2
1	2	3	1	2	3	3	2	3	3	2
2	3	3	2	3	3	4	3	4	3	3
0	3	3	2	3	2	4	3	3	4	3
0	3	3	3	3	3	4	3	4	3	3
0	2	3	3	3	4	3	3	4	3	3
0	3	3	3	3	3	4	3	3	3	3
0	2	3	1	3	3	3	3	3	4	3
1	2	2	1	3	3	4	2	4	3	3
1	3	3	1	3	3	3	3	4	3	3
2	2	3	3	3	3	4	3	4	3	3
1	2	4	1	2	3	1	3	3	2	2
1	3	4	1	3	1	1	2	1	1	2
1	2	4	2	3	3	3	2	4	3	3
2	1	1	1	2	1	2	3	3	2	2
0	1	2	1	2	3	2	3	3	1	2
1	2	2	3	3	4	3	1	2	1	3
1	1	1	1	1	1	2	3	1	1	2
2	2	3	1	2	1	3	3	3	1	2
2	2	3	1	1	2	2	3	3	1	2
2	2	3	1	2	3	3	3	3	1	2
2	2	3	3	3	2	2	3	3	1	1
2	2	2	1	2	2	1	4	3	1	2
0	2	4	2	1	1	3	2	3	2	2
0	2	4	1	2	1	3	2	3	1	2
1	1	1	1	1	1	1	3	1	1	2
0	1	2	2	3	3	4	3	3	2	4
0	1	3	2	3	3	3	3	2	2	3
0	1	2	1	3	3	3	3	3	2	3
0	2	3	1	2	2	2	3	3	2	2
0	3	4	2	2	3	2	3	3	3	3
0	2	3	4	3	4	3	3	3	2	2
0	2	3	2	3	3	3	3	4	2	3
1	1	3	2	3	4	1	3	3	1	2
1	1	2	1	2	3	2	3	1	1	2
2	2	3	1	3	3	4	3	4	2	4
0	2	3	2	3	3	4	3	4	2	3
0	2	3	2	2	3	2	2	2	3	2
0	2	3	2	3	3	3	3	4	3	3
0	1	3	2	3	3	3	2	3	2	3
1	2	3	2	2	4	2	3	3	2	3
0	2	3	1	2	2	2	3	2	1	2
1	1	3	1	2	2	2	3	1	2	1
1	1	2	1	2	3	3	2	1	2	1
1	2	2	1	2	3	2	3	3	1	2
2	2	2	2	1	3	1	3	3	1	2
2	3	2	1	1	3	1	3	3	2	2
2	1	2	1	3	3	3	3	1	2	2
2	4	3	1	2	2	4	2	1	2	2
2	1	2	1	2	3	3	3	4	2	3
2	2	3	3	3	3	4	3	4	1	4
2	3	3	2	3	3	2	3	4	1	3
1	2	3	2	3	3	3	3	4	2	3
2	1	3	1	2	3	3	3	3	2	1
0	2	3	3	3	3	3	3	4	3	3
0	2	2	2	3	3	4	4	3	2	4
1	2	3	3	3	3	3	3	4	2	3
1	3	3	1	2	2	1	3	3	1	2
2	2	2	1	2	3	3	3	3	1	3
0	1	3	3	3	3	3	3	3	2	3
1	2	1	1	2	3	1	3	3	1	3
1	2	2	3	3	4	3	3	4	2	3
2	2	3	2	3	3	2	3	4	1	3
2	1	2	1	3	3	3	3	4	2	2
0	2	3	1	2	3	4	4	4	3	3
0	2	3	2	3	3	3	3	4	2	3
1	1	3	1	2	3	2	2	2	2	2
1	1	3	2	3	3	2	2	2	2	2
1	1	3	1	1	1	1	3	3	1	1
2	2	3	1	3	3	3	3	4	1	3
2	3	3	2	3	3	4	1	4	2	4
1	3	3	2	2	3	4	4	4	2	4
1	3	4	2	3	3	4	3	4	2	3
1	2	2	2	1	3	2	4	3	1	2
1	3	3	2	1	3	3	4	2	2	2
2	4	4	3	2	3	3	4	3	3	3
0	3	3	2	2	4	4	3	3	2	4
2	1	2	1	1	3	4	4	3	3	2
0	2	3	2	2	4	4	3	3	3	4
2	2	3	3	2	3	2	4	3	3	2
2	2	3	2	3	3	3	4	4	3	3
0	3	4	3	3	4	4	3	3	3	4
0	1	3	2	2	2	2	3	3	2	3
0	2	3	2	1	2	1	2	2	1	2
1	2	3	2	1	3	3	4	3	1	3
1	2	2	1	1	1	3	3	2	1	2
2	2	3	1	1	1	1	1	2	1	2
2	2	3	1	1	1	2	3	3	1	2
2	2	3	1	1	3	2	3	3	1	2
2	2	3	1	1	1	2	1	2	1	1
2	2	3	1	1	2	2	2	2	1	2
0	2	2	2	2	2	2	3	2	2	2
1	2	3	1	1	2	1	2	2	1	2
1	2	3	1	1	2	1	2	2	1	2
0	3	3	3	3	3	3	3	3	3	3
0	2	4	3	2	2	3	3	3	3	2
1	3	4	3	3	4	2	3	3	3	2
1	3	4	2	1	3	4	4	4	2	3
2	3	4	2	1	3	2	3	3	2	2
2	3	3	2	3	3	4	3	3	2	2
2	2	3	2	1	2	3	3	4	3	2
0	2	3	2	3	4	3	3	4	2	3
0	2	2	1	2	4	3	3	4	3	3
0	3	4	2	3	3	4	3	4	1	3
0	3	4	3	3	3	3	3	4	2	4
1	2	3	2	2	4	3	3	3	2	3
1	3	4	3	1	3	3	3	2	4	2
0	2	3	2	3	3	3	3	2	2	3
0	2	3	2	2	2	3	3	3	2	3
0	4	4	3	3	3	4	3	3	2	3
1	2	2	2	2	3	2	4	3	2	2
1	1	1	1	3	2	2	4	3	3	2
1	2	2	2	2	2	2	4	2	2	2
2	2	2	3	2	3	3	3	2	3	2
2	2	3	2	3	3	4	4	3	3	3
2	1	2	2	1	3	1	3	2	2	2
0	4	3	3	3	3	3	3	4	3	2
2	2	3	2	1	2	2	4	3	3	2
0	2	3	3	2	3	2	3	4	3	2
0	3	3	2	3	3	3	3	4	3	3
0	2	3	3	3	4	4	3	4	2	3
1	2	2	3	1	2	1	2	3	3	2
1	2	3	1	2	3	2	4	4	2	2
1	1	3	2	1	3	1	4	3	2	2
2	2	3	2	3	3	2	3	3	2	2
2	1	3	2	2	3	3	4	3	3	2
2	1	3	2	1	3	2	4	4	3	3
0	2	3	2	3	3	3	3	4	2	2
1	3	4	2	2	2	3	4	3	3	3
1	2	3	2	3	2	2	4	3	3	2
2	2	3	2	1	2	3	3	2	2	2
0	2	4	2	3	3	3	2	3	2	2
0	4	4	2	3	3	4	1	3	2	2
0	2	4	2	2	3	4	1	3	2	2
0	4	4	2	2	3	4	2	3	2	4
0	4	4	1	2	1	4	1	2	2	2
0	2	4	1	2	3	4	2	3	2	2
0	1	4	1	3	3	4	3	3	2	1
0	1	4	1	3	2	2	3	2	1	2
0	2	4	2	3	3	3	3	3	2	2
0	1	4	1	3	2	3	3	2	2	2
2	2	4	1	2	2	2	2	4	2	2
0	2	2	2	2	2	4	2	3	2	2
0	2	4	1	1	2	2	1	3	2	2
0	4	4	1	3	3	2	3	3	1	2
0	2	4	2	1	3	4	1	3	2	2
0	2	4	1	2	1	3	1	2	2	2
1	2	4	1	2	1	2	2	2	2	2
1	2	4	2	2	1	4	2	3	2	2
1	2	4	1	2	2	4	3	3	2	2
1	2	4	2	2	1	3	3	3	2	2
1	2	4	1	2	3	4	2	4	2	4
1	2	4	1	2	3	3	1	3	2	2
1	4	4	1	3	1	4	3	3	2	2
1	4	4	1	2	2	2	3	3	2	2
2	2	4	2	1	3	2	3	2	2	2
2	2	4	2	3	3	4	3	3	2	2
2	2	4	2	2	3	3	2	3	2	2
2	2	4	2	2	3	3	3	3	2	2
2	3	4	2	3	3	2	1	3	2	2
2	2	4	2	2	2	3	3	3	2	4
2	2	4	1	1	2	2	2	3	2	2
2	2	4	4	2	3	4	2	4	2	4
0	2	4	1	2	2	3	3	2	1	2
0	2	4	2	3	2	3	2	4	1	2
0	1	4	2	3	1	3	1	4	2	2
0	4	4	1	2	3	3	3	4	2	3
1	2	4	1	3	1	3	3	3	2	2
1	2	4	1	2	1	2	3	2	2	1
1	2	4	1	2	1	2	3	1	1	1
1	2	4	2	3	3	2	3	3	1	2
1	2	4	1	1	1	3	3	1	2	2
1	2	4	1	2	1	2	3	3	1	1
1	2	4	3	3	3	2	3	4	2	2
1	2	4	2	3	2	2	3	4	2	2
2	2	4	2	2	3	2	3	4	1	2
2	2	4	2	2	2	1	1	3	1	2
2	2	4	1	3	3	3	3	4	1	2
2	2	4	1	2	3	3	3	4	2	2
2	2	4	1	3	3	2	3	2	1	2
2	2	4	2	2	3	2	3	4	2	2
2	2	4	1	3	3	2	3	4	2	2
1	2	4	1	3	1	4	3	3	2	2
1	2	4	1	3	2	3	2	4	2	3
2	2	4	1	3	2	4	3	3	2	2
2	2	4	1	3	3	3	2	4	2	3
0	2	4	2	2	2	3	3	3	2	4
1	3	4	1	2	1	3	3	3	2	2
1	2	4	1	3	3	2	3	3	2	2
2	2	4	1	3	1	3	3	3	2	2
2	1	4	1	2	3	2	3	3	2	1
1	2	4	2	3	3	2	3	3	2	2
1	4	4	2	2	3	3	3	4	3	2
0	2	3	1	2	3	2	3	3	3	2
0	2	3	2	3	4	3	3	4	3	2
2	4	4	1	3	4	3	3	3	3	2
1	4	4	2	3	4	4	3	3	3	3
1	1	4	3	2	4	3	3	4	3	2
1	2	3	3	3	3	2	3	4	3	2
0	4	4	2	3	3	3	4	4	2	3
0	4	4	3	1	3	3	3	3	3	3
0	2	3	1	2	3	3	4	4	2	2
1	4	4	3	2	2	2	4	4	3	2
0	4	3	2	2	3	2	4	4	3	2
1	2	4	2	2	3	4	3	3	3	4
1	4	4	2	2	3	3	3	4	2	4
1	3	4	3	2	3	3	3	3	3	4
0	4	4	1	1	2	3	4	3	3	3
0	2	3	1	2	3	3	3	3	3	2
0	4	4	2	2	3	3	3	3	3	3
2	2	3	3	2	4	3	3	4	3	3
2	4	4	1	2	4	3	2	3	2	2
2	2	3	1	2	4	4	4	3	3	2
2	4	4	1	2	4	4	3	4	3	4
1	4	4	1	1	4	3	2	2	3	2
0	2	3	2	2	3	4	3	4	3	3
2	2	4	2	2	3	3	3	3	3	2
2	2	3	2	3	4	4	3	4	2	4
0	4	3	2	3	3	1	4	2	3	3
0	4	2	2	1	2	1	3	3	3	2
0	2	2	2	2	3	2	3	2	3	2
0	4	3	3	2	3	1	1	4	4	2
0	4	3	2	1	3	1	3	3	3	2
0	4	2	2	1	3	3	3	4	2	2
0	4	2	2	3	2	4	3	3	3	3
0	4	2	2	3	3	3	3	4	3	2
2	2	2	2	2	3	3	3	4	3	2
2	2	2	2	2	3	3	3	3	2	2
2	2	3	2	2	3	4	3	3	2	3
2	3	2	2	2	3	3	3	3	2	3
2	2	2	3	3	2	1	3	3	3	2
2	4	3	2	2	3	3	2	3	2	2
2	4	3	3	2	3	3	3	3	3	2
2	2	2	2	2	3	4	2	3	2	3
1	4	3	2	3	1	4	3	3	2	2
1	4	3	2	2	4	1	3	3	1	2
1	4	3	2	2	2	4	2	2	3	3
1	2	3	1	2	4	3	3	3	2	2
1	2	3	2	1	4	4	3	3	3	3
1	4	2	1	2	2	2	4	2	2	3
1	4	4	1	2	4	4	3	2	1	2
1	4	2	2	2	2	3	2	2	2	3
2	2	3	1	2	2	2	3	3	3	2
2	2	3	2	1	4	4	3	3	1	4
2	4	3	2	3	3	2	3	3	2	2
0	1	2	2	1	3	3	3	3	3	3
0	4	2	2	1	3	3	3	3	3	2
2	4	3	2	2	4	3	2	3	3	2
2	4	2	2	2	1	2	2	2	2	1
1	2	3	2	3	3	1	3	3	2	2
1	4	3	2	3	3	3	2	4	2	3
1	4	3	2	2	3	1	3	4	1	2
1	1	2	1	3	1	1	3	2	1	1
0	2	2	2	2	3	1	2	3	3	2
2	2	2	2	2	3	3	3	3	2	1
0	2	3	1	3	3	3	3	4	3	3
0	2	2	1	2	3	1	2	3	2	2
0	4	3	2	2	3	2	3	3	3	2
1	2	2	2	3	2	3	2	1	1	3
1	2	1	2	2	1	3	1	2	2	1
2	2	1	1	1	3	2	3	3	2	2
2	4	2	2	2	3	3	2	3	3	3
0	2	2	3	2	3	3	2	3	3	3
1	4	4	2	2	1	2	3	2	2	1
1	4	3	2	2	3	3	3	3	2	2
2	2	2	2	2	3	3	2	2	3	2
2	4	3	2	2	3	3	2	3	2	2
0	4	3	3	2	3	4	3	4	2	4
0	4	3	2	1	4	2	3	4	3	3
2	2	3	1	2	3	1	3	3	1	1
2	2	3	1	1	3	2	2	1	1	1
2	1	2	2	1	3	1	3	1	1	1
2	4	4	1	1	3	1	3	1	1	2
2	2	2	1	1	2	1	3	3	1	2
0	2	3	1	1	2	3	3	2	3	2
0	4	4	2	2	3	3	4	3	3	1
0	2	2	1	2	3	3	3	3	3	2
0	2	2	1	2	3	3	1	1	3	1
0	4	4	1	2	2	3	4	2	3	1
1	2	3	2	2	3	1	3	3	1	1
1	1	3	1	1	2	1	3	3	1	2
1	2	2	2	3	2	2	3	3	1	2
1	2	2	1	1	2	1	3	2	2	1
1	4	1	2	3	2	4	3	2	2	2
0	2	3	1	3	2	2	2	2	3	2
0	4	4	1	2	1	2	2	1	3	1
1	2	3	2	1	3	2	3	1	2	2
1	1	2	1	1	3	1	3	1	2	2
1	1	3	2	1	1	2	2	1	2	2
1	1	2	1	2	2	2	3	1	2	2
1	4	3	1	3	3	2	3	3	2	2
0	1	3	2	2	3	2	2	3	3	2
2	1	3	1	1	3	2	3	2	2	2
2	1	2	2	1	3	2	3	2	2	2
2	1	3	2	1	4	2	3	2	2	2
2	1	3	1	1	3	2	3	2	2	2
0	1	2	2	2	3	2	2	1	3	2
0	1	2	1	2	3	2	2	2	3	2
0	2	3	1	3	1	2	3	1	3	2
0	2	4	1	3	1	1	3	3	2	2
0	2	4	2	3	3	4	3	4	1	3
2	2	3	1	3	3	3	3	3	2	2
0	2	4	2	3	2	3	3	3	3	3
1	2	4	3	3	3	3	3	3	2	3
1	2	4	2	2	3	2	3	2	2	1
1	2	3	2	1	4	4	3	3	3	3
0	2	3	1	3	3	2	3	4	3	3
2	1	3	2	1	4	4	3	3	3	3
0	2	3	1	1	4	4	3	4	2	4
0	2	3	2	3	4	3	3	4	3	3
0	2	2	3	3	4	4	3	4	3	3
1	2	3	3	3	4	4	4	4	3	3
2	2	3	3	3	4	4	3	4	3	4
2	2	3	3	3	4	3	3	4	3	3
2	2	3	3	3	4	3	3	3	3	2
2	2	3	2	3	4	3	3	4	3	2
2	2	3	2	3	4	4	4	4	3	4
0	2	3	2	3	3	4	3	4	3	3
0	2	2	1	1	3	3	3	3	2	2
1	2	3	3	3	4	4	3	4	4	3
0	2	3	2	1	2	1	3	3	2	2
1	3	3	2	2	4	3	4	2	2	2
1	2	3	4	3	4	4	3	4	3	4
0	2	3	2	1	4	3	3	2	1	2
0	2	3	1	1	3	3	3	3	2	2
0	2	3	2	1	4	4	3	4	3	3
0	2	3	2	2	4	4	3	4	3	3
0	2	2	2	1	2	3	3	3	1	2
0	2	3	1	2	3	1	3	3	2	2
1	2	3	1	2	3	3	3	4	2	2
1	2	3	2	2	3	4	3	3	2	3
1	2	2	2	3	3	4	3	3	2	3
1	2	2	2	1	3	1	3	3	2	2
1	1	2	2	1	3	3	3	2	1	2
1	2	3	2	3	3	3	3	4	2	2
1	2	3	2	2	3	2	3	3	2	3
1	2	3	2	3	4	4	3	3	2	3
2	2	3	1	3	3	1	3	3	2	2
2	1	2	1	1	2	3	3	3	1	2
2	1	2	1	2	3	3	3	2	1	2
2	1	2	2	1	1	1	3	2	1	2
0	2	3	2	2	4	2	3	4	2	2
0	2	3	2	2	3	3	3	3	2	3
0	2	3	2	2	3	1	3	4	1	2
0	2	3	2	2	3	3	3	3	3	3
1	2	3	2	2	3	2	4	3	2	2
1	2	3	1	1	2	1	4	1	2	2
1	2	4	2	2	3	2	3	2	2	3
2	2	3	1	3	2	3	4	4	2	2
2	2	3	1	3	2	3	4	4	2	3
2	2	3	2	2	3	2	4	4	2	2
2	1	3	2	3	4	4	4	4	3	4
2	1	2	2	1	4	4	3	3	3	3
2	2	3	1	2	2	1	3	3	2	2
2	2	3	1	2	3	2	3	3	2	2
2	2	3	2	2	4	3	3	4	4	3
2	2	3	1	2	3	2	3	1	2	2
1	2	2	1	1	3	1	3	3	2	2
1	2	3	1	2	3	2	3	2	2	2
1	2	3	2	1	3	4	3	4	1	4
0	2	2	1	1	3	3	2	3	1	3
0	1	2	2	2	3	3	3	4	1	3
0	2	3	1	1	2	1	2	2	2	1
1	3	4	1	1	2	1	3	1	2	1
1	2	3	1	3	3	3	3	4	2	3
1	2	4	2	2	4	1	3	4	2	2
2	1	2	1	1	1	1	3	2	2	2
2	4	4	1	2	1	2	3	4	2	2
0	2	2	1	2	3	3	3	4	2	4
2	2	3	3	3	3	4	3	3	2	3
2	2	3	3	3	3	1	3	4	2	3
2	2	3	2	3	3	4	3	4	2	3
0	3	3	2	3	2	4	3	3	3	2
0	2	3	4	4	3	1	3	4	2	3
1	2	3	2	3	3	4	3	4	2	3
2	2	3	2	3	3	2	3	2	2	2
2	2	3	2	2	1	1	3	1	1	1
2	2	3	2	1	4	1	3	4	1	2
2	3	3	2	3	2	4	3	4	3	4
0	2	3	2	2	3	3	3	3	2	4
0	2	2	3	3	3	3	3	3	2	4
0	2	2	2	4	4	2	3	3	2	4
1	2	1	2	3	3	3	3	3	2	3
1	2	1	1	1	4	2	3	2	2	4
1	2	1	2	3	1	3	3	2	2	2
0	2	3	4	3	3	4	3	4	2	4
0	2	2	1	3	3	4	3	4	2	3
1	2	3	3	3	3	4	3	3	1	4
1	2	3	2	3	3	4	3	4	2	4
2	1	2	2	3	2	3	3	3	2	2
2	2	2	1	3	3	4	3	4	2	3
1	4	2	2	3	3	1	3	4	3	3
1	4	3	2	3	3	3	3	2	3	2
1	2	2	2	3	3	4	3	4	1	2
1	2	3	2	3	3	3	3	4	2	3
1	2	2	4	3	3	4	3	4	3	3
2	2	3	2	3	3	2	3	3	2	2
2	4	3	2	3	3	3	3	3	2	2
0	2	2	2	3	3	4	3	3	2	3
1	2	3	1	3	3	2	3	3	1	1
1	3	3	2	3	3	4	3	4	1	4
1	2	3	2	3	3	3	3	4	2	3
2	2	3	2	3	3	4	3	3	2	3
2	1	2	2	3	3	4	3	4	2	3
2	2	3	2	3	3	4	3	4	2	4
2	2	2	2	3	3	3	3	1	2	2
0	4	2	2	3	3	1	3	4	3	3
0	4	3	2	3	3	3	3	4	2	3
0	4	2	3	1	2	2	3	3	3	3
0	2	3	4	3	2	4	3	4	3	3
0	4	3	3	2	3	4	3	4	3	3
2	1	2	1	2	1	1	2	3	2	2
2	2	3	2	1	3	1	3	3	3	2
0	2	3	2	4	4	4	3	4	4	4
0	2	3	4	4	4	4	3	4	4	4
0	2	3	4	4	4	4	3	4	4	4
1	2	2	2	3	4	4	3	4	2	3
1	2	3	2	2	3	4	3	4	2	4
2	2	3	1	3	2	3	3	4	3	2
0	1	2	1	2	1	2	2	1	3	2
1	1	2	2	2	1	2	2	1	2	1
2	4	4	1	3	4	1	2	3	2	2
2	1	3	1	3	4	3	2	4	3	2
2	2	3	1	2	1	2	4	2	2	2
0	4	4	2	2	3	3	3	3	3	2
1	1	2	2	1	1	1	4	1	1	2
1	3	3	1	2	4	3	3	3	4	2
1	1	3	2	2	4	1	3	2	2	2
2	1	2	1	1	3	1	3	4	2	2
2	2	3	1	1	4	1	3	3	3	2
2	4	4	1	2	3	2	3	3	3	2
1	4	4	3	3	3	3	3	2	3	3
1	4	4	2	3	3	3	3	1	3	2
2	4	4	3	3	3	3	4	3	3	3
1	4	4	2	2	2	2	3	3	3	2
2	4	4	2	3	3	3	4	3	3	3
2	4	4	2	2	1	3	3	3	3	2
0	2	4	2	2	3	3	3	3	3	2
2	4	4	3	3	3	4	4	4	3	3
1	4	4	3	3	2	3	4	4	3	3
2	4	4	2	3	3	3	3	4	3	2
0	2	4	3	3	4	4	4	4	3	3
1	4	4	3	3	3	4	4	4	3	3
0	4	4	2	2	3	3	3	3	2	3
0	4	4	2	2	3	3	3	3	3	2
0	4	4	3	2	4	3	3	4	2	3
0	4	4	2	3	3	3	3	4	2	3
1	3	4	3	2	3	2	4	3	3	2
1	3	4	3	3	3	3	4	4	3	3
1	3	4	3	2	3	2	4	3	3	2
1	3	4	4	3	3	4	4	4	3	4
1	3	4	4	3	3	4	4	4	3	4
1	3	4	4	2	3	4	4	3	3	4
1	3	4	3	2	3	2	4	4	3	2
1	3	4	3	2	2	1	4	3	3	2
1	3	4	3	2	3	4	4	3	3	4
2	3	2	1	2	3	3	4	3	3	3
2	3	2	3	2	3	3	4	3	3	2
2	3	2	3	1	1	2	4	1	3	2
2	3	2	1	2	3	2	4	3	3	2
2	3	2	3	2	3	3	4	3	3	3
2	3	2	1	3	3	3	4	3	3	3
2	3	2	3	2	2	3	4	3	2	2
2	3	2	1	2	3	2	4	3	2	2
0	4	4	2	3	3	3	3	4	2	3
0	4	4	3	2	3	3	3	4	2	2
2	3	2	2	2	3	3	4	4	2	3
2	3	2	3	3	2	3	4	3	3	2
2	3	2	3	3	3	4	4	4	2	3
2	3	2	3	2	4	2	4	4	3	2
2	3	2	2	2	3	3	4	4	3	2
2	3	2	3	3	3	4	4	4	3	3
0	4	4	2	2	3	2	3	4	3	3
0	4	4	2	2	3	2	3	3	2	2
0	4	4	2	3	4	4	4	4	3	3
0	4	4	2	3	3	3	3	4	2	2
0	4	4	2	3	3	4	3	4	2	3
0	4	4	2	2	3	2	3	3	2	3
0	4	4	2	2	3	3	3	3	2	2
0	4	4	2	2	3	3	3	4	2	2
2	3	2	4	3	3	3	4	3	3	3
2	3	2	3	2	3	3	4	2	3	2
2	3	2	3	2	3	3	4	4	2	2
2	3	2	2	3	2	4	4	4	2	3
2	3	2	3	3	3	4	4	4	2	3
2	3	2	3	3	3	3	4	4	2	3
1	3	4	3	2	2	3	4	4	2	2
1	3	4	3	2	3	3	4	3	3	2
0	4	4	2	2	3	2	3	2	2	4
0	4	4	2	2	3	3	3	4	2	2
1	3	4	2	3	2	3	4	3	3	3
1	3	4	3	2	3	4	4	3	3	3
1	3	4	3	2	3	3	4	4	3	3
1	3	4	3	3	3	3	4	4	3	3
1	3	4	3	2	3	3	4	1	3	3
1	3	4	3	2	1	2	4	2	3	2
1	3	4	3	2	3	4	4	3	3	3
1	3	4	2	2	3	3	4	3	3	2
0	4	4	2	2	3	3	2	2	2	2
0	4	4	3	3	3	2	3	4	3	2
0	4	4	2	2	3	3	3	3	2	3
0	4	4	1	2	3	3	3	2	2	2
1	3	4	2	2	2	3	4	3	3	4
0	2	2	2	2	3	3	3	3	4	2
0	2	2	1	2	3	2	3	3	4	2
0	3	3	1	2	3	2	3	2	4	2
2	2	3	4	3	3	4	3	4	2	4
2	2	3	3	2	4	3	3	3	2	2
2	2	3	3	3	3	4	3	4	2	3
0	3	2	2	2	3	3	3	4	3	1
0	2	3	2	2	3	3	3	4	4	2
0	3	3	3	2	3	3	3	4	3	2
0	2	3	3	3	3	3	3	3	4	2
0	2	3	3	2	3	2	4	3	3	2
0	4	3	3	2	3	2	3	4	2	2
0	3	3	3	3	3	3	3	4	3	2
0	2	3	3	3	2	3	3	3	3	2
0	4	4	2	2	3	3	3	4	3	3
0	4	3	3	3	4	4	3	4	2	3
1	1	3	3	3	3	4	3	4	2	2
1	3	3	4	3	3	3	3	4	2	3
1	2	2	2	1	3	3	3	3	2	3
1	4	3	2	2	3	2	3	2	2	3
1	2	3	2	3	3	2	3	4	3	2
1	2	4	3	2	3	3	3	3	2	2
1	3	3	2	3	3	3	3	4	3	2
1	2	3	3	3	3	4	3	3	3	3
2	2	4	3	2	2	4	3	4	3	3
2	3	3	3	1	3	2	3	2	3	1
2	3	4	3	2	4	3	3	4	2	3
2	2	3	3	3	3	3	3	4	3	3
2	1	4	3	3	3	4	3	4	2	4
2	4	4	2	2	3	3	3	4	2	3
2	1	3	2	1	3	3	3	3	3	4
2	3	4	3	2	3	3	3	4	2	3
2	3	4	2	3	3	4	3	3	3	4
0	3	3	3	3	3	3	3	3	3	3
0	3	3	3	2	3	4	3	4	3	3
0	1	2	1	3	2	3	3	4	4	3
1	3	3	2	3	3	3	3	3	3	3
1	2	3	2	1	3	4	3	4	3	4
1	4	3	2	2	2	3	3	4	3	3
1	4	3	1	1	2	4	3	4	3	4
1	2	3	2	2	3	2	3	2	4	2
1	3	3	1	2	2	3	3	3	4	3
1	2	4	3	2	3	1	3	3	4	1
1	2	3	1	3	3	2	3	2	4	2
2	1	3	1	2	3	2	3	1	4	2
2	3	3	2	3	3	3	3	4	4	3
2	2	3	2	3	3	3	3	2	4	2
2	4	4	2	2	3	2	3	3	4	2
1	2	3	2	3	3	4	3	4	3	4
1	4	3	2	1	3	3	3	4	2	2
2	2	3	3	2	2	4	3	4	3	4
0	4	3	3	2	3	4	3	3	2	3
0	3	3	1	2	3	2	3	3	4	2
0	3	3	2	3	3	3	2	3	4	2
0	2	3	3	3	3	3	3	3	4	2
1	1	3	1	2	3	2	3	2	4	2
1	2	3	2	3	2	3	3	2	3	2
2	3	4	3	3	3	4	3	4	3	4
2	2	3	2	3	3	3	3	3	4	3
2	2	3	2	3	3	3	3	3	3	3
1	3	2	1	2	3	2	3	2	4	2
1	2	3	2	3	3	3	3	4	4	3
1	3	3	2	3	3	3	3	4	2	3
0	1	2	2	3	4	3	3	4	2	2
2	2	3	3	4	4	4	4	4	4	4
2	1	3	2	2	3	3	3	1	2	2
2	2	3	2	3	3	3	3	4	2	3
2	2	3	2	3	3	3	3	3	2	3
2	2	3	2	3	3	3	3	4	2	3
2	2	3	2	2	3	3	4	2	2	3
2	2	3	2	3	3	3	4	3	4	2
1	4	3	3	4	4	4	4	4	4	4
2	4	4	3	4	3	4	4	4	4	4
2	2	3	3	2	4	4	4	4	4	3
1	2	3	2	2	4	1	3	3	4	1
2	1	2	3	2	3	1	3	1	4	1
2	2	2	2	2	1	3	3	1	3	1
2	2	3	2	2	3	3	2	3	4	3
1	1	3	1	2	4	3	3	3	3	2
1	2	3	3	3	3	4	3	4	3	2
1	2	2	1	3	2	3	3	4	4	3
1	3	3	3	2	3	3	3	4	3	3
1	2	3	1	2	1	2	3	1	3	2
1	2	3	3	2	4	4	3	3	4	2
2	3	3	2	3	3	3	3	4	4	3
2	2	3	4	3	3	3	3	4	2	4
1	2	4	2	3	3	3	3	3	3	2
1	2	3	3	3	3	3	3	4	4	3
2	2	3	3	3	3	4	3	3	4	3
2	2	3	2	2	3	2	2	3	4	2
2	3	3	3	4	3	4	4	4	4	4
2	2	3	2	3	3	3	3	4	4	4
1	2	3	4	4	4	4	4	4	4	4
1	1	3	2	2	3	4	3	3	4	4
1	1	3	3	3	4	3	3	3	3	2
2	4	3	4	3	4	4	4	4	4	4
1	2	3	2	2	3	4	3	3	4	3
1	2	2	3	3	3	4	3	3	3	4
0	3	3	2	2	3	2	3	3	2	2
1	1	2	2	2	4	1	3	3	2	1
1	3	3	2	2	3	3	3	3	2	3
2	3	3	3	3	2	3	3	3	3	4
0	1	4	1	3	3	3	3	3	2	3
0	3	3	1	2	4	3	3	3	2	3
0	3	4	2	2	3	3	3	3	2	3
0	3	3	2	3	4	3	3	4	2	3
0	4	3	2	3	4	3	3	4	3	3
0	1	3	2	3	4	3	3	4	2	3
0	3	3	3	3	2	3	3	3	2	3
0	3	3	2	3	3	3	3	4	2	3
0	1	2	3	3	4	3	2	2	3	3
0	2	3	3	3	3	3	3	4	2	3
0	1	2	1	2	1	2	3	1	2	2
0	2	3	2	3	3	3	4	3	2	2
0	2	2	1	2	3	3	3	3	2	3
0	3	3	2	2	4	3	2	3	2	3
0	2	3	2	3	2	3	3	3	2	3
0	3	3	2	3	3	3	3	4	2	3
0	1	4	2	4	4	4	4	4	4	4
0	3	3	2	3	4	3	3	4	2	3
2	2	3	2	4	2	1	3	4	2	2
2	2	3	3	3	3	2	3	4	2	2
0	2	3	2	1	3	2	2	1	3	1
0	4	3	2	4	2	1	3	3	3	2
1	2	3	2	3	3	2	3	2	2	1
1	3	3	3	4	4	3	3	3	3	2
2	3	3	3	4	3	2	3	4	2	2
2	3	2	2	3	3	2	3	3	2	3
2	4	3	3	2	3	2	3	4	2	2
2	2	1	1	3	2	2	3	4	1	2
2	3	3	2	2	1	3	3	3	2	3
2	2	3	2	4	1	1	1	2	2	3
2	2	3	3	4	2	1	4	4	2	2
2	2	2	1	1	2	1	3	1	2	1
0	4	4	2	4	1	1	4	2	2	1
0	4	4	2	4	3	1	3	3	3	1
0	2	3	4	2	3	3	3	2	3	4
1	2	2	3	1	3	4	3	4	1	4
1	2	3	2	4	2	4	3	3	2	2
0	3	3	3	3	4	3	3	4	2	2
1	1	1	1	1	3	1	2	3	2	2
2	1	1	1	2	1	1	3	4	2	2
1	2	2	2	2	1	1	4	2	2	2
2	1	1	3	4	3	1	3	2	2	2
2	1	1	1	3	1	1	3	1	2	1
2	1	1	3	4	3	1	3	3	2	2
1	4	3	2	1	2	1	3	1	2	1
1	4	4	3	4	3	3	3	4	2	4
1	2	2	1	1	2	1	3	2	3	1
2	2	2	3	4	1	3	3	2	2	1
0	2	3	2	3	3	2	3	2	3	1
0	2	3	3	3	2	3	3	3	3	2
0	3	3	1	1	2	1	3	1	2	2
1	2	3	3	4	3	3	3	2	3	1
1	2	3	2	3	2	3	3	4	3	2
1	2	3	2	2	2	2	3	2	3	2
1	2	3	3	3	2	4	3	2	2	1
1	4	4	3	3	3	1	3	2	3	2
0	2	4	1	2	3	2	3	4	2	2
0	4	4	2	4	3	4	3	3	3	2
0	2	3	1	1	3	1	3	3	3	2
0	3	4	3	4	3	3	3	4	3	1
0	2	3	1	1	3	1	3	1	3	1
1	2	3	2	4	3	3	3	3	3	1
1	4	3	2	1	3	1	3	1	3	1
1	4	2	2	1	3	1	3	4	3	2
1	2	3	1	1	3	1	3	2	3	2
1	3	2	2	2	2	2	3	1	3	1
1	2	2	1	1	2	1	3	1	3	1
2	2	2	3	4	3	4	3	3	2	2
2	2	4	2	3	3	2	2	2	2	2
2	2	3	1	4	2	1	3	2	2	2
2	3	3	2	3	3	1	3	4	2	4
2	2	2	3	3	1	1	3	3	2	2
0	1	2	2	4	2	4	2	2	3	1
0	2	3	2	1	2	1	3	3	2	2
0	3	3	3	4	3	3	3	4	3	2
0	4	3	1	2	1	2	2	2	2	1
0	2	3	2	2	3	2	3	4	3	2
0	2	4	1	1	3	1	3	2	3	1
1	3	3	1	1	3	3	3	1	3	1
1	2	3	2	1	3	4	3	2	2	1
1	2	3	2	1	2	1	3	2	3	2
1	3	3	3	3	3	3	3	4	2	2
1	3	3	3	4	3	4	4	4	4	3
1	4	3	3	1	3	4	4	4	4	3
0	3	3	3	3	3	1	3	2	4	1
0	2	3	2	2	3	3	3	4	3	3
1	2	3	3	4	3	1	3	4	3	3
1	2	3	3	3	3	3	3	4	3	2
0	2	3	3	3	3	2	3	3	3	3
0	3	3	2	3	3	3	3	4	2	4
1	3	3	2	1	3	2	3	2	3	1
1	3	3	3	4	3	1	2	3	3	1
0	2	2	2	3	3	1	3	2	3	2
0	2	2	3	3	3	1	3	2	4	2
0	1	2	4	4	4	4	4	4	4	4
0	3	3	4	4	4	4	4	4	4	4
0	2	2	4	4	4	4	4	4	4	4
0	3	3	3	3	3	1	3	3	3	3
0	2	2	2	3	2	1	3	3	2	2
0	4	3	2	4	3	1	3	3	2	3
1	1	3	3	4	3	1	3	3	3	3
1	4	3	1	1	3	1	3	2	3	1
1	4	4	3	4	3	1	3	4	3	2
2	3	3	3	4	2	4	4	3	2	2
2	3	3	3	4	2	4	3	3	2	2
2	3	3	3	3	2	3	3	2	3	2
2	3	3	1	1	3	2	3	4	3	3
0	3	3	2	3	2	3	3	2	3	1
0	2	3	2	3	2	3	3	3	2	2
0	2	2	1	2	2	2	3	2	3	1
0	2	3	1	2	3	2	3	1	3	2
0	3	4	3	4	3	4	3	3	3	3
0	4	4	2	2	1	3	3	2	3	2
0	2	3	2	3	3	4	4	4	2	3
0	4	3	1	3	3	1	3	4	3	2
1	3	3	2	3	3	3	3	3	3	2
1	4	3	3	3	3	3	3	3	4	3
1	4	3	3	3	3	4	2	4	3	3
0	2	4	2	3	3	3	4	3	3	2
0	2	4	2	3	3	3	4	3	3	2
0	2	4	1	2	2	2	3	3	3	2
0	2	4	2	3	3	3	3	3	3	2
1	4	4	2	3	3	3	3	1	3	2
2	4	4	2	3	3	3	3	4	3	3
2	4	3	3	3	3	3	3	4	4	3
2	2	4	1	1	3	4	3	1	3	3
1	3	4	3	3	3	3	3	2	2	1
1	2	3	3	4	4	4	3	3	2	3
1	2	4	2	3	3	3	3	4	3	4
2	3	4	2	3	3	1	4	3	3	3
2	2	4	1	4	3	1	4	3	3	1
2	3	3	3	4	3	3	3	3	2	1
2	3	4	1	3	3	3	4	2	3	2
1	3	2	2	3	3	3	3	1	1	1
2	4	3	2	1	3	1	3	2	2	1
2	3	3	2	3	3	3	3	4	3	2
2	4	3	3	2	3	4	3	2	3	2
2	3	4	3	4	4	3	3	2	2	1
2	3	4	3	3	3	3	3	3	3	2
2	3	2	3	4	3	4	3	3	2	3
2	2	3	1	1	2	1	3	3	2	1
2	3	3	3	4	3	3	3	2	3	3
