# Supplementary material for: Developing a Tool to Measure Person-Centered Care in Service Planning
Source: Front Psychiatry. 2021 Aug 2;12:681597. doi: 10.3389/fpsyt.2021.681597 (PMC8365091; doi:10.3389/fpsyt.2021.681597)
Supplement: Supplementary file 4 [file Data_Sheet_4.CSV]

ChartID	PCCP1	PCCP2	PCCP3	PCCP4	PCCP5	PCCP6	PCCP7	PCCP8	PCCP9	PCCP10	ER1	ER2	ER3	ER4	ER5	ER6	ER7	ER8	ER9	ER10
CHR01LJ
CHR02LJ	3	3	2	2	2	2	3	3	4	3	3	1.75	4	2	2	1		2	1	1
CHR03LJ	3	3	1	2	3	2	2	1	2	2	4	1.5	3	3	3	2		4	2	1
CHR04LJ
CHR05LJ	3	2	3	4	3	3	2	4	2	4	2	1.25	4	1	3	1		3	4	3
CHR06LJ
CHR07LJ	3	3	4	3	2	2	1	3	2	3	4	2	3	2	3	1		3	2	2
CHR08LJ	4	3	3	4	3	2	2	4	4	4	3	1.75	4	3	4	3		3	2	3
CHR09LJ	3	3	3	2	2	1	2	1	3	2	4	2.5	3	1	3	1		2	3	4
CHR10LJ	3	3	4	4	3	3	2	2	2	3	4	2.5	3	4	2	2		3	3	1
CHR11LJ	4	3	3	4	2	2	2	3	2	3	4	2	4	4	3	2		3	2	2
CHR12LJ	3	3	4	4	4	4	4	4	4	4	2	2.5	4	4	4	3		4	4	4
CON01LJ			3	2	1	1	3	2	2	2				2	3	3			3	3
CON02LJ
CON03LJ	1	2	2	2	2	1	2	1	2	1	3	2.25	3	2	2	1		1	2	1
CON04LJ	2	3	2	2	3	2	2	2	3	2	3	1.5	3	1	2	2		3	3	2
CON05LJ	3	2	2	2	2	2	3	2	2	2				2	2	1			2	1
CON06LJ	3	2	2	3	3	2	3	2	2	2	2	2	2	2	2	1		2	2	1
CON07LJ
CON08LJ	3	2	1	2	2	1	2	1	2	2	3	1	3	1	1	1		4	2	1
CON09LJ	3	2	2	2	2	2	3	3	2	3	2	1.25	3	1	1	1		3	1	1
CON10LJ	3	3									2	2.5	2	1	3	1		4		1
CON11LJ	3	4	3	3	2	2	2	3	3	3	3	3.5	2	3	2	2		3	2	3
CON12LJ	3	3	3	2	2	2	4	3	2	2	3	2	1	1	2	2		3	3	2
BH01LJ	3	2	3	4	2	1	2	1	2	1	4	3	4	2	1	2		4	2	1
BH02LJ	3	2	2	4	2	1	3	1	3	1	2	2	4	4		2		2
BH03LJ	3	2	3	2	2	1	2	1	3	1	4	2.25	2	2	1	2		3	4	2
BH04LJ	3	3	3	2	2	1	2	2	3	3	3	2	2	1	1	2		3	3	2
BH05LJ	4	4	3	3	2	4	3	2	3	3	3	3	4	3	4	3		4	4	4
BH06LJ	4	4	4	3	2	2	3	3	3	4	3	2.75	4	2	2	3		4	4	4
BH07LJ
BH08LJ	3	3	2	4	1	3	4	3	2	3	3	2.25	4	3	2	2		3	2	2
BH09LJ	2	3	3	3	3	1	3	1	4	2	2	1.25	3	3	2	1		2
BH10LJ	4	4	4	2	2	1	2	2	3	3	4	3.25	4	3	3	4		4		3
BH11LJ	3	3	4	3	2	2	2	3	4	3	4	3	4	4	3	3		4	4	4
BH12LJ	3	2	3	2	3	1	3	2	4	3	3	2.25	3	3	2	2		4	3	3
BR07LJ	2	2	1	1	2	1	2	1	3	1
BR08LJ	3	4	3	3	4	3	2	4	3	3	2	2	4	2	4			4	3	4
BR09LJ	3	3	3	4	4	4	2	3	3	3
BR10LJ	3	2	3	2	4	4	1	3	3	3	4	2.75	4	1	4	3		2	3	4
BR11LJ	4	4	3	4	2	4	4	3	4	3	4	2.75	4	2	4	2		4	3	4
BR12LJ	4	3	2	2	4	3	1	2	3	3	3	2	3	3	2	2		3	2	1
RHD01LB	4	4	3	2	4	3	2	3	2	3	4	1.75	4	1	2	1		4	2	2
RHD02LB	4	3	2	2	2	2	2	1	3	3	3	2		1	1	1		4	1	2
RHD03LB	4	4	3	4	3	3	1	3	2	3	3	2.5	4	2	3	1		2	2	1
RHD04LB	2	2	2	2	2	2	2	2	2	3
RHD05LB	4	3	2	3	2	3	2	2	3	3	2	1.5	3	3	3	2		1	3	4
RHD06LB	2	2	2	2	2	2	1	1	2	3
RHD07LB	3	3	3	4	4	2	2	2	3	3
RHD08LB	3	4	3	4	4	3	2	3	3	3	2	2.25	3	3	1	1		3	2	2
RHD09LB	4	4	2	2	3	2	2	4	3	4	4	2.75		4	4	1			4	4
RHD10LB	4	4	3	4	3	3	2	3	3	4	2	2	4	1	2	2		4	1	4
RHD11LB	4	3	4	4	2	4	1	2	3	3	4	2.75		3	4	2		1	4	4
RHD12LB	3	4	2	2	3	2	1	2	2	4	1	2.25	2	1	3	3		2	3	4
RU01LB	2	2	2	3	2	4	1	2	2	2	3	2	1	2	1	2		3	2	1
RU02LB	4	2	3	2	2	1	2	2	4	3	1	1	3	1	1	2		1	3	4
RU03LB	4	3	3	4	2	4	2	2	4	2	1	1.75		2	1	2		4	3	1
RU04LB	3	4	2	1	2	1	2	2	3	2	4	3	4	1	1	2		3	3	1
RU05LB	4	3	3	3	3	3	2	3	3	3	2	2.25	4	3	4	1		3	4	3
RU06LB	3	4	3	3	2	2	2	2	3	2	3	2.75	3	4	2	2		3	4	1
RU07LB	2	3	2	4	1	1	2	1	3	2	1	1.75	4	4	1	1		3	1	1
RU08LB	4	3	3	2	3	1	2	1	3	2	1	1.25	2	3	2	1		3	1	3
RU09LB	3	3	2	2	1	2	2	2	3	3	1	1.75	3	3	`	1		3	1	1
RU10LB	4	4	3	3	2	2	2	3	3	3	4	2.75		1	1	1		3	4	1
RU11LB	2	3	2	4	3	4	2	2	2	3	2	1.5	4	4	4	4		3	4	4
RU12LB	4	3	4	3	3	3	2	2	3	3
HH01LB	1	2	1	4	2	2	1	2	2	4	1	1	4	3	4	2		2	2	3
HH02LB	3	3	3	4	2	4	1	3	3	3	3	2	3	2	2	2		3	2	1
HH03LB	3	3	2	3	3	3	2	2	3	3	3	2.75	3	3	2	3		3	3	3
HH04LB	4	4	3	2	4	2	2	4	3	4	4	2.25	2	2	1	2		3	3
HH05LB	3	2	2	4	2	3	1	2	2	3	1	1.25	2	2	3	1		3	2	3
HH06LB	3	3	2	2	2	1	2	2	3	3	2	1.75	1	2	1	1		3	3	3
HH07LB
HH08LB	3	3	3	3	3	3	2	2	2	3	1	1.75	1	2	2	2		3	2	2
HH09LB	3	4	3	4	3	4	2	4	3	4	4	2.75	4	4	2	3		3	3	4
HH10LB	4	3	1	2	2	3	1	1	2	2	3	1.5	3	2	3	1		2	4	2
HH11LB	4	3	3	2	2	1	2	2	3	4	4	2	1	2	3	2		4	2	2
HH12LB	2	3	3	2	3	3	2	3	2	3	1	1.5	1	1	1	2		3	1	3
BR01LB	4	3	2	4	3	4	3	2	3	2	4	2.75	4	4	4	3		3	4	4
BR02LB	3	2	4	2	2	1	1	1	2	3	2	2.5	3	2	3	1		2	3	1
BR03LB	3	3	2	2	2	1	2	1	2	1	4	1.75	4	1	1	2		2	2	1
BR04LB	4	3	2	3	1	2	2	2	2	2	2	2.25	3	4	2	1		3	1	2
BR05LB	2	2	3	3	2	2	2	2	1	2
BR06LB	4	4	2	4	2	2	1	2	2	3	1	1.25			1	1		3	1	1
